# Supplementary material for: Migration and transformation of dissolved carbon during accumulated cyanobacteria decomposition in shallow eutrophic lakes: a simulated microcosm study
Source: PeerJ. 2018 Nov 7;6:e5922. doi: 10.7717/peerj.5922 (PMC6228553; doi:10.7717/peerj.5922)
Supplement: Supplemental Information 3 [file peerj-06-5922-s003.xlsx]

## Sheet: Fig 6d
Group	DOC-end (mg/L)	DIC-end (mg/L)	D-value (mg/L)
S	36.2	47.7	70
SM	61.8	166.3	436.3
SH	102.4	261.6	1459.7
