# Supplementary material for: Migration and transformation of dissolved carbon during accumulated cyanobacteria decomposition in shallow eutrophic lakes: a simulated microcosm study
Source: PeerJ. 2018 Nov 7;6:e5922. doi: 10.7717/peerj.5922 (PMC6228553; doi:10.7717/peerj.5922)
Supplement: Supplemental Information 4 [file peerj-06-5922-s004.xlsx]

## Sheet: Fig7a
Time (day)	TDC concentration (mg/L) in Group S
	Water-sediment interface	Depth 2cm	Depth 4cm
1	43.4	80.3	128.8
2	49.95	68.65	140.85
3	72.825	75.825	143.775
4	79.95	71.8	140
5	52.8	70.4	149.8
6	42.4	85.9	144.4
7	41.8	86.6	148.6
8	45.7	87.9	159.1
9	73.45	88.6	155.6
10	61.8515	87.138	149.4
11	44.8	89.2	147.3
12	47.85	94.7	145.1
13	97.65	85.3	143.1
14	63.2	94.7	148.2
15	51.3	79.8	135.8
16	75.6	95.9	148
18	66	81.8	135.9
20	65.6	86.4	141.8
22	63.35	85.9	132.75
24	61.1	85.4	124.3
26	80.9	117.4	172.6
28	89.6	147.3	169.5
30	82.1	115.4	164
33	109.3	124	165.3
36	84	125.7	181.4
43	89.4	132.8	197.2
53	133	172	216.2
63	83	134.4	194.3
73	92.4	137	194.7

## Sheet: Fig7b
Time (day)	TDC concentration (mg/L) in Group SM
	Water-sediment interface	Depth 2cm	Depth 4cm
1	50.2	88.95	107.6
2	60.7	88.9	121.35
3	123.525	94.875	120.525
4	99.3	85.9	108.7
5	156.75	94	110.4
6	200	122.2	117.8
7	290.2	137.8	117.3
8	354.4	166.9	120.1
9	451.05	160.2	138.2
10	572	340.7	144
11	657	371.6	161.5
12	674	436.3	187.5
13	787	465.6	205.3
14	772.1	490.6	222.6
15	715.8	441.2	324.3
16	625	489.5	285
18	782.15	579.6	362.8
20	923.6	632.8	396.6
22	1135.15	368.7	542.8
24	636.15	437.4	365.3
26	652.95	455.1	400.5
28	617.65	501.3	458.3
30	472.15	400.2	366
33	517.9	498	473.4
36	513.25	533.7	526.1
43	367	485.3	521.8
53	347.8	442.4	495.2
63	264.6	359.8	403.7
73	243.8	315.3	368.2

## Sheet: Fig7c
Time (day)	TDC concentration (mg/L) in Group SH
	Water-sediment interface	Depth 2cm	Depth 4cm
1	41.65	72.95	131.15
2	63.25	84.2	99
3	153.225	90.525	152.025
4	169.9	97.6	146.6
5	177.9	119.2	155.2
6	224.5	164.3	158.8
7	354.1	215.8	164.6
8	378.3	188.4	172.5
9	564	219.8	183.2
10	674	287	179.4
11	791	327.2	201.5
12	1195	371.2	206.7
13	1205	421.6	229.3
14	1454	514.9	250.6
15	1577	623.6	287.6
16	1449	630.5	313.9
18	1277	815.4	394.5
20	1417	829.8	427.3
22	1561	805.1	425.7
24	1448	688.3	445.6
26	1575	742	496.3
28	1552	843.1	598.1
30	1420.2	625	493.8
33	924.7	741	622
36	927.2	760	682.9
43	791.1	760.3	706.1
53	811.6	816.2	811.8
63	678	695.2	702.1
73	303.4	623.5	638.9

## Sheet: Fig7d
Time (day)	DOC concentration (mg/L) in Group S
	Water-sediment interface	Depth 2cm	Depth 4cm
1	13.15	23.05	17.95
2	13.85	7.85	18.45
3	19.35	54.975	97.05
4	47.15	0.3	3
5	17.75	37.4	3.4
6	4.6	2.1	2
7	3.9	0.9	0.9
8	6.35	1.3	5.5
9	35.75	8	0.3
10	23.0205	1.648	2.7
11	3.9	0.6	4.6
12	5.7	7	0.3
13	56.35	5.6	3.1
14	27.5	18	3.4
15	6.5	5.4	1.9
16	30	30.5	19.3
18	26.9	8.1	2.1
20	18.6	4.8	12.4
22	16.4	8.9	1.7
24	14.2	1.6	0.6
26	37.2	35	43.5
28	41.8	67.3	51.8
30	37.8	36.2	46.6
33	60.5	38.8	42.4
36	35.5	46.4	46.9
43	33.8	37.7	48.8
53	83.2	77.4	74.8
63	31.6	36.3	44.9
73	42.7	38.6	42.7

## Sheet: Fig7e
Time (day)	DOC concentration (mg/L) in Group SM
	Water-sediment interface	Depth 2cm	Depth 4cm
1	14.35	27.75	32.8
2	21.45	15.3	22.75
3	58.35	66.675	83.325
4	50.4	4.7	0.2
5	113.2	8.3	3.3
6	161.4	35.4	2.1
7	259	49.5	6.6
8	318	65.5	1.4
9	414.4	78.2	11.7
10	531.65	207.3	9.8
11	615.9	229.5	12
12	630.1	287.7	23.6
13	728.3	299.9	32.2
14	709.5	309.1	23.4
15	645.2	212.4	88.3
16	383.8	223.1	56.4
18	456.6	305.7	76.4
20	735.2	318.9	72.4
22	551.5	244.3	214.2
24	230.8	66.7	30.4
26	219.6	111.7	73.9
28	194	110.6	91.7
30	134.8	82.5	69.9
33	140.4	100	84.9
36	146.6	116.9	104.1
43	89	92.8	102
53	103.8	105	116.2
63	60.6	70.7	79.9
73	58.7	60.7	69.4

## Sheet: Fig7f
Time (day)	DOC concentration (mg/L) in Group SH
	Water-sediment interface	Depth 2cm	Depth 4cm
1	12.9	22.1	9.35
2	21.2	14.9	0.65
3	79.8	13.725	104.325
4	110.25	9.2	0.2
5	139.8	33.3	4.3
6	187	85.2	0.5
7	321.55	127.2	9.1
8	356.55	63.4	10.3
9	494.9	168.9	146.5
10	643.2	141.7	0.1
11	756.05	154	9.8
12	1156.7	199.4	6.3
13	1163.1	246.5	10.1
14	1401.9	304.6	12.8
15	1526	384.2	28.2
16	1220.8	308.7	57.9
18	1198.9	523.1	49.2
20	1302.3	471.7	42.8
22	1418.1	451.1	43.6
24	992.8	275.7	264.4
26	1383.8	286.3	97.8
28	1349	343.7	113.4
30	1239.4	221.6	98.4
33	475.8	179.7	100.9
36	411	169	127
43	248.2	152.5	124.7
53	186.4	157.4	157.2
63	144.2	116.3	92.7
73	75.7	108.8	111.8

## Sheet: Fig7g
Time (day)	DIC concentration (mg/L) in Group S
	Water-sediment interface	Depth 2cm	Depth 4cm
1	30.25	57.25	110.85
2	36.1	60.8	122.4
3	53.475	20.85	46.725
4	32.8	71.5	137
5	35.05	33	146.4
6	37.8	83.8	142.4
7	37.9	85.7	147.7
8	39.35	86.6	153.6
9	37.7	80.6	155.3
10	38.831	85.49	149.4
11	40.9	88.6	147.3
12	42.15	87.7	144.8
13	41.3	79.7	140
14	35.7	76.7	144.8
15	44.8	74.4	133.9
16	45.6	65.4	128.7
18	39.1	73.7	133.8
20	47	81.6	129.4
22	46.95	82.7	126.85
24	46.9	83.8	124.3
26	43.7	82.4	129.1
28	47.8	80	117.7
30	44.3	79.2	117.4
33	48.8	85.2	122.9
36	48.5	79.3	134.5
43	55.6	95.1	148.4
53	49.8	94.6	141.4
63	51.4	98.1	149.4
73	49.7	98.4	152

## Sheet: Fi7h
Time (day)	DIC concentration (mg/L) in Group SM
	Water-sediment interface	Depth 2cm	Depth 4cm
1	35.85	61.2	74.8
2	39.25	73.6	98.6
3	65.175	28.2	37.2
4	48.9	81.2	108.5
5	43.55	85.7	107.1
6	38.6	86.8	115.7
7	31.2	88.3	110.7
8	36.4	101.4	118.7
9	36.65	82	126.5
10	40.35	133.4	134.2
11	41.1	142.1	149.5
12	43.9	148.6	163.9
13	58.7	165.7	173.1
14	62.6	181.5	199.2
15	70.6	228.8	236
16	241.2	266.4	228.6
18	325.55	273.9	286.4
20	138.95	313.9	324.2
22	206.4	124.4	328.6
24	278.6	370.7	334.9
26	272.25	343.4	326.6
28	275.3	390.7	366.6
30	218.55	317.7	296.1
33	286.75	398	388.5
36	288.35	416.8	422
43	278	392.5	419.8
53	244	337.4	379
63	204	289.1	323.8
73	185.1	254.6	298.8

## Sheet: Fig7i
Time (day)	DIC concentration (mg/L) in Group SH
	Water-sediment interface	Depth 2cm	Depth 4cm
1	28.75	50.85	121.8
2	42.05	69.3	98.35
3	73.425	76.8	47.7
4	59.65	88.4	146.4
5	38.1	85.9	150.9
6	37.5	79.1	158.3
7	32.55	88.6	155.5
8	21.75	125	162.2
9	69.1	50.9	36.7
10	30.8	145.3	179.3
11	34.95	173.2	191.7
12	38.3	171.8	200.4
13	41.9	175.1	219.2
14	52.1	210.3	237.8
15	51	239.4	259.4
16	228.2	321.8	256
18	78.1	292.3	345.3
20	114.7	358.1	384.5
22	142.9	354	382.1
24	455.2	412.6	181.2
26	191.2	455.7	398.5
28	203	499.4	484.7
30	180.8	403.4	395.4
33	448.9	561.3	521.1
36	516.2	591	555.9
43	542.9	607.8	581.4
53	625.2	658.8	654.6
63	533.8	578.9	609.4
73	227.7	514.7	527.1

## Sheet: Fig7j
Time (day)	Diffusive fluxes (mg/(m2·d))
	S	SM	SH
1	3.56369	4.82357	3.31171
2	-2.15981	-2.2138	-2.2678
3	12.8239	2.99673	-23.7849
4	-16.8645	-16.4505	-36.3748
5	7.07338	-37.7607	-38.3366
6	-0.89993	-45.356	-36.6448
7	-1.0799	-75.4134	-69.9598
8	-1.81784	-90.892	-105.525
9	-9.98912	-121.021	-117.35
10	-7.69342	-116.756	-180.524
11	-1.1879	-139.092	-216.719
12	0.46796	-123.253	-344.598
13	-18.2684	-154.21	-329.947
14	-3.41969	-144.131	-394.993
15	-0.39596	-155.794	-411.012
16	0.17999	-57.8469	-328.327
18	-6.7674	-54.3192	-243.267
20	-4.96756	-167.655	-298.99
22	-50.8275	-246.38	-348.089
24	-4.5356	-104.697	-258.133
26	-0.79193	-96.8315	-395.065
28	9.1792	-83.4227	-361.876
30	-0.57595	-61.5906	-366.376
33	-7.81131	-47.2098	-106.587
36	3.92366	-38.8766	-87.1123
43	1.40388	1.36788	-34.449
53	-2.08781	0.43197	-10.4391
63	1.69185	3.63568	-10.0431
73	-1.47587	0.71994	11.9149
